# Supplementary material for: Aberration of miRNAs Expression in Leukocytes from Sporadic Amyotrophic Lateral Sclerosis
Source: Front Mol Neurosci. 2016 Aug 17;9:69. doi: 10.3389/fnmol.2016.00069 (PMC4987348; doi:10.3389/fnmol.2016.00069)
Supplement: Supplementary file 1 [file Table1.XLSX]

## Sheet: miRNAs-target gens
gene	miRNA	COUNT
CNOT6	hsa-miR-193b hsa-miR-183 hsa-miR-3935	3
NUFIP2	hsa-miR-193b hsa-miR-183 hsa-miR-3935	3
YWHAZ	hsa-miR-193b hsa-miR-451a hsa-miR-3935	3
SRSF2	hsa-miR-193b hsa-miR-183 hsa-miR-3935	3
ERBB2IP	hsa-miR-193b hsa-miR-183 hsa-miR-3935	3
SON	hsa-miR-193b hsa-miR-3935	2
DIO2	hsa-miR-193b hsa-miR-3935	2
CADM1	hsa-miR-193b hsa-miR-3935	2
CALM1	hsa-miR-193b hsa-miR-3935	2
BCL2L2	hsa-miR-193b hsa-miR-3935	2
IGFBP5	hsa-miR-193b hsa-miR-3935	2
BAZ2A	hsa-miR-193b hsa-miR-3935	2
KCNJ2	hsa-miR-193b hsa-miR-3935	2
LAMP2	hsa-miR-193b hsa-miR-3935	2
ETV6	hsa-miR-193b hsa-miR-3935	2
ANKFY1	hsa-miR-193b hsa-miR-3935	2
ARHGEF12	hsa-miR-193b hsa-miR-3935	2
ETV1	hsa-miR-193b hsa-miR-3935	2
BRPF1	hsa-miR-193b hsa-miR-3935	2
SIX4	hsa-miR-193b hsa-miR-3935	2
MAX	hsa-miR-193b hsa-miR-3935	2
TCF4	hsa-miR-193b hsa-miR-183	2
PPP2R5C	hsa-miR-193b hsa-miR-183	2
DNAJB9	hsa-miR-193b hsa-miR-3935	2
HELZ	hsa-miR-193b hsa-miR-3935	2
ZNF365	hsa-miR-193b hsa-miR-3935	2
KRAS	hsa-miR-193b hsa-miR-3935	2
BRWD3	hsa-miR-193b hsa-miR-3935	2
NRIP1	hsa-miR-193b hsa-miR-3935	2
PLAU	hsa-miR-193b hsa-miR-3935	2
FAT4	hsa-miR-193b hsa-miR-3935	2
PPTC7	hsa-miR-193b hsa-miR-3935	2
SCYL3	hsa-miR-193b hsa-miR-183	2
CELSR2	hsa-miR-193b hsa-miR-3935	2
MED14	hsa-miR-193b hsa-miR-3935	2
MCL1	hsa-miR-193b hsa-miR-3935	2
RSF1	hsa-miR-193b hsa-miR-3935	2
TRIB2	hsa-miR-193b hsa-miR-3935	2
PTEN	hsa-miR-193b hsa-miR-3935	2
TNFRSF21	hsa-miR-193b hsa-miR-3935	2
ATXN1	hsa-miR-193b hsa-miR-3935	2
ZBTB39	hsa-miR-193b hsa-miR-3935	2
TMEM135	hsa-miR-193b hsa-miR-3935	2
SFRS2	hsa-miR-193b hsa-miR-183	2
KLHL2	hsa-miR-193b hsa-miR-3935	2
PHF6	hsa-miR-193b hsa-miR-183	2
DENND5B	hsa-miR-193b hsa-miR-3935	2
SPOPL	hsa-miR-193b hsa-miR-183	2
CCNT2	hsa-miR-193b hsa-miR-3935	2
ING1	hsa-miR-193b hsa-miR-3935	2
LGR4	hsa-miR-193b hsa-miR-3935	2
AGTPBP1	hsa-miR-193b hsa-miR-3935	2
EFNB2	hsa-miR-193b hsa-miR-3935	2
TAOK1	hsa-miR-193b hsa-miR-183	2
PPARGC1A	hsa-miR-193b hsa-miR-3935	2
SLC23A2	hsa-miR-193b hsa-miR-3935	2
ERBB4	hsa-miR-193b hsa-miR-3935	2
CCNC	hsa-miR-193b hsa-miR-3935	2
DYRK2	hsa-miR-193b hsa-miR-3935	2
PLAG1	hsa-miR-193b hsa-miR-183	2
FAM126B	hsa-miR-193b hsa-miR-3935	2
CBFB	hsa-miR-193b hsa-miR-3935	2
ZFYVE26	hsa-miR-193b hsa-miR-183	2
PHF15	hsa-miR-193b hsa-miR-183	2
PTPN9	hsa-miR-193b hsa-miR-3935	2
RGL1	hsa-miR-193b hsa-miR-3935	2
MKLN1	hsa-miR-193b hsa-miR-3935	2
SYNJ1	hsa-miR-193b hsa-miR-3935	2
SNRK	hsa-miR-193b hsa-miR-3935	2
ARNT	hsa-miR-193b hsa-miR-3935	2
ITPR1	hsa-miR-193b hsa-miR-3935	2
ABI2	hsa-miR-193b hsa-miR-183	2
TSC1	hsa-miR-193b hsa-miR-183	2
ALS2CR8	hsa-miR-193b hsa-miR-3935	2
C11orf30	hsa-miR-451a hsa-miR-3935	2
ZNF644	hsa-miR-451a hsa-miR-3935	2
FBXO33	hsa-miR-451a hsa-miR-3935	2
MAML1	hsa-miR-451a hsa-miR-183	2
CPD	hsa-miR-451a hsa-miR-3935	2
DNAJC24	hsa-miR-451a hsa-miR-3935	2
RAB5A	hsa-miR-451a hsa-miR-3935	2
CYLD	hsa-miR-451a hsa-miR-3935	2
MBNL1	hsa-miR-183 hsa-miR-3935	2
RAB8B	hsa-miR-183 hsa-miR-3935	2
ARHGAP21	hsa-miR-183 hsa-miR-3935	2
OSBPL8	hsa-miR-183 hsa-miR-3935	2
LRP6	hsa-miR-183 hsa-miR-3935	2
ITGB1	hsa-miR-183 hsa-miR-3935	2
CSNK1G3	hsa-miR-183 hsa-miR-3935	2
QKI	hsa-miR-183 hsa-miR-3935	2
EZR	hsa-miR-183 hsa-miR-3935	2
EIF2C2	hsa-miR-183 hsa-miR-3935	2
KLHL3	hsa-miR-183 hsa-miR-3935	2
RPS6KA3	hsa-miR-183 hsa-miR-3935	2
TPM3	hsa-miR-183 hsa-miR-3935	2
SOCS6	hsa-miR-183 hsa-miR-3935	2
STC1	hsa-miR-183 hsa-miR-3935	2
EPHA4	hsa-miR-183 hsa-miR-3935	2
UNC13B	hsa-miR-183 hsa-miR-3935	2
LHFPL2	hsa-miR-183 hsa-miR-3935	2
FRMD6	hsa-miR-183 hsa-miR-3935	2
PDCD4	hsa-miR-183 hsa-miR-3935	2
PKD2	hsa-miR-183 hsa-miR-3935	2
ARPP19	hsa-miR-183 hsa-miR-3935	2
PTCH1	hsa-miR-183 hsa-miR-3935	2
STK38L	hsa-miR-183 hsa-miR-3935	2
FRS2	hsa-miR-183 hsa-miR-3935	2
SMAD4	hsa-miR-183 hsa-miR-3935	2
NTN4	hsa-miR-183 hsa-miR-3935	2
HECTD2	hsa-miR-183 hsa-miR-3935	2
VAPB	hsa-miR-183 hsa-miR-3935	2
YAF2	hsa-miR-183 hsa-miR-3935	2
ROBO2	hsa-miR-183 hsa-miR-3935	2
VPS37A	hsa-miR-183 hsa-miR-3935	2
VANGL1	hsa-miR-183 hsa-miR-3935	2
TRAM1	hsa-miR-183 hsa-miR-3935	2
PRKCA	hsa-miR-183 hsa-miR-3935	2
RNF2	hsa-miR-183 hsa-miR-3935	2
FNDC3B	hsa-miR-183 hsa-miR-3935	2
ABCB10	hsa-miR-183 hsa-miR-3935	2
CUX1	hsa-miR-183 hsa-miR-3935	2
ATP2B4	hsa-miR-183 hsa-miR-3935	2
ANKRD50	hsa-miR-183 hsa-miR-3935	2
SEMA6D	hsa-miR-183 hsa-miR-3935	2
SLAIN1	hsa-miR-183 hsa-miR-3935	2
ZMYM2	hsa-miR-183 hsa-miR-3935	2
C16orf72	hsa-miR-183 hsa-miR-3935	2
KLHL28	hsa-miR-183 hsa-miR-3935	2
FOXO1	hsa-miR-183 hsa-miR-3935	2
PAM	hsa-miR-183 hsa-miR-3935	2
TET1	hsa-miR-183 hsa-miR-3935	2
GNB1	hsa-miR-183 hsa-miR-3935	2
EPHA7	hsa-miR-183 hsa-miR-3935	2
STXBP4	hsa-miR-183 hsa-miR-3935	2
CCND2	hsa-miR-183 hsa-miR-3935	2
PRKACB	hsa-miR-183 hsa-miR-3935	2
FGF9	hsa-miR-183 hsa-miR-3935	2
HSPA13	hsa-miR-183 hsa-miR-3935	2
IMPAD1	hsa-miR-183 hsa-miR-3935	2
PTPDC1	hsa-miR-183 hsa-miR-3935	2
FAM91A1	hsa-miR-183 hsa-miR-3935	2
WHSC1L1	hsa-miR-183 hsa-miR-3935	2
RHOB	hsa-miR-183 hsa-miR-3935	2
YOD1	hsa-miR-183 hsa-miR-3935	2
MAN1A2	hsa-miR-183 hsa-miR-3935	2
SLAIN2	hsa-miR-183 hsa-miR-3935	2
LTN1	hsa-miR-183 hsa-miR-3935	2
ZNF711	hsa-miR-183 hsa-miR-3935	2
APPBP2	hsa-miR-183 hsa-miR-3935	2
REV1	hsa-miR-183 hsa-miR-3935	2
AMMECR1L	hsa-miR-183 hsa-miR-3935	2
MORC3	hsa-miR-183 hsa-miR-3935	2
PLAGL2	hsa-miR-183 hsa-miR-3935	2
ARL8B	hsa-miR-183 hsa-miR-3935	2
TARDBP	hsa-miR-183 hsa-miR-3935	2
SRSF11	hsa-miR-183 hsa-miR-3935	2
RORA	hsa-miR-183 hsa-miR-3935	2
DDX3X	hsa-miR-183 hsa-miR-3935	2
PCGF5	hsa-miR-183 hsa-miR-3935	2
FAM46A	hsa-miR-183 hsa-miR-3935	2
KIAA0182	hsa-miR-183 hsa-miR-3935	2
SNX13	hsa-miR-183 hsa-miR-3935	2
COL12A1	hsa-miR-183 hsa-miR-3935	2
PDGFC	hsa-miR-183 hsa-miR-3935	2
BIRC6	hsa-miR-183 hsa-miR-3935	2
TOMM70A	hsa-miR-183 hsa-miR-3935	2
MED13	hsa-miR-183 hsa-miR-3935	2
FNDC3A	hsa-miR-183 hsa-miR-3935	2
KANK1	hsa-miR-183 hsa-miR-3935	2
BUB3	hsa-miR-183 hsa-miR-3935	2
C1orf9	hsa-miR-183 hsa-miR-3935	2
RB1CC1	hsa-miR-183 hsa-miR-3935	2
UBE3C	hsa-miR-183 hsa-miR-3935	2
ITGB8	hsa-miR-183 hsa-miR-3935	2
SERBP1	hsa-miR-183 hsa-miR-3935	2
DOCK4	hsa-miR-183 hsa-miR-3935	2
ITGAV	hsa-miR-183 hsa-miR-3935	2
ABCA1	hsa-miR-183 hsa-miR-3935	2
GPCPD1	hsa-miR-183 hsa-miR-3935	2
SPTBN1	hsa-miR-183 hsa-miR-3935	2
MKL2	hsa-miR-183 hsa-miR-3935	2
RAP2C	hsa-miR-183 hsa-miR-3935	2
IGF2BP1	hsa-miR-193b	1
BACH2	hsa-miR-183	1
RBMS1	hsa-miR-183	1
CNBP	hsa-miR-193b	1
C11orf41	hsa-miR-193b	1
EN2	hsa-miR-193b	1
LRRC8A	hsa-miR-193b	1
AP2M1	hsa-miR-193b	1
DMXL2	hsa-miR-193b	1
TBL1XR1	hsa-miR-193b	1
TMEM30A	hsa-miR-193b	1
ARMC1	hsa-miR-193b	1
CLSTN1	hsa-miR-193b	1
CTDSPL2	hsa-miR-193b	1
DYRK1A	hsa-miR-193b	1
SOS2	hsa-miR-193b	1
HOXD13	hsa-miR-193b	1
SIAH1	hsa-miR-193b	1
KLHL15	hsa-miR-193b	1
STMN1	hsa-miR-193b	1
HIC2	hsa-miR-193b	1
TGFBR3	hsa-miR-193b	1
DCAF7	hsa-miR-193b	1
ARPC5	hsa-miR-193b	1
MAP3K3	hsa-miR-193b	1
NT5E	hsa-miR-193b	1
SLC16A6	hsa-miR-193b	1
ZSWIM5	hsa-miR-193b	1
SOX5	hsa-miR-193b	1
ING5	hsa-miR-193b	1
MLL	hsa-miR-193b	1
MBTD1	hsa-miR-193b	1
CAMK2N2	hsa-miR-193b	1
C11orf61	hsa-miR-193b	1
SEPN1	hsa-miR-193b	1
CALU	hsa-miR-193b	1
KIT	hsa-miR-193b	1
ALKBH5	hsa-miR-193b	1
WDR82	hsa-miR-193b	1
TGFB2	hsa-miR-193b	1
DUSP7	hsa-miR-193b	1
WDR48	hsa-miR-193b	1
CCDC28A	hsa-miR-193b	1
DNAJC13	hsa-miR-193b	1
LAMC1	hsa-miR-193b	1
ETS1	hsa-miR-193b	1
CCND1	hsa-miR-193b	1
ATP5C1	hsa-miR-193b	1
MBNL3	hsa-miR-193b	1
PAPOLA	hsa-miR-193b	1
KIAA0317	hsa-miR-193b	1
LPCAT1	hsa-miR-193b	1
ATP5F1	hsa-miR-193b	1
C5orf41	hsa-miR-193b	1
SLCO2A1	hsa-miR-193b	1
UHRF1BP1L	hsa-miR-193b	1
SLC35F3	hsa-miR-193b	1
KPNB1	hsa-miR-193b	1
SPATA7	hsa-miR-193b	1
ANKRD13A	hsa-miR-193b	1
EIF4G2	hsa-miR-193b	1
RRAS2	hsa-miR-193b	1
VAMP8	hsa-miR-193b	1
SMAP1	hsa-miR-193b	1
KDM5C	hsa-miR-193b	1
C15orf57	hsa-miR-193b	1
PTPRF	hsa-miR-193b	1
PDE10A	hsa-miR-193b	1
CTIF	hsa-miR-193b	1
NSF	hsa-miR-193b	1
DNAJA1	hsa-miR-193b	1
FAM53C	hsa-miR-193b	1
ZNF248	hsa-miR-193b	1
MFN1	hsa-miR-193b	1
GXYLT1	hsa-miR-193b	1
ZDHHC18	hsa-miR-193b	1
MAP3K1	hsa-miR-193b	1
BRPF3	hsa-miR-193b	1
TRAFD1	hsa-miR-193b	1
CLEC2D	hsa-miR-193b	1
ELMO2	hsa-miR-193b	1
PIGA	hsa-miR-193b	1
HYOU1	hsa-miR-193b	1
PTBP1	hsa-miR-193b	1
SFRS6	hsa-miR-193b	1
C14orf4	hsa-miR-193b	1
FAM178A	hsa-miR-193b	1
ZBTB5	hsa-miR-193b	1
ATF5	hsa-miR-193b	1
ADCY9	hsa-miR-193b	1
RNF146	hsa-miR-193b	1
ARID3B	hsa-miR-193b	1
PLXNC1	hsa-miR-193b	1
HNRNPUL2	hsa-miR-193b	1
INO80D	hsa-miR-193b	1
PDIK1L	hsa-miR-193b	1
UBP1	hsa-miR-193b	1
SKAP2	hsa-miR-193b	1
SNRPD3	hsa-miR-193b	1
IRF2BPL	hsa-miR-193b	1
KIAA0430	hsa-miR-193b	1
GBA2	hsa-miR-193b	1
C11orf51	hsa-miR-193b	1
TMEM41B	hsa-miR-193b	1
GPR146	hsa-miR-193b	1
PRR14L	hsa-miR-193b	1
STEAP2	hsa-miR-193b	1
FHDC1	hsa-miR-193b	1
CAPRIN1	hsa-miR-193b	1
SETD5	hsa-miR-451a	1
MEX3C	hsa-miR-451a	1
PRR12	hsa-miR-451a	1
AEBP2	hsa-miR-451a	1
SAMD4B	hsa-miR-451a	1
TRIM66	hsa-miR-451a	1
C10orf18	hsa-miR-451a	1
S1PR2	hsa-miR-451a	1
NSMAF	hsa-miR-451a	1
VAPA	hsa-miR-451a	1
PMM2	hsa-miR-451a	1
EREG	hsa-miR-451a	1
GDI1	hsa-miR-451a	1
ARHGEF3	hsa-miR-451a	1
FNTA	hsa-miR-451a	1
DPYSL3	hsa-miR-451a	1
STK4	hsa-miR-451a	1
PSMB8	hsa-miR-451a	1
KCTD10	hsa-miR-451a	1
IRS1	hsa-miR-183	1
BTG1	hsa-miR-183	1
PTPN4	hsa-miR-183	1
AP3M1	hsa-miR-183	1
SLC35A1	hsa-miR-183	1
DUSP10	hsa-miR-183	1
PFN2	hsa-miR-183	1
CTDSPL	hsa-miR-183	1
SEL1L	hsa-miR-183	1
RCN2	hsa-miR-183	1
NEFL	hsa-miR-183	1
SACS	hsa-miR-183	1
ZEB2	hsa-miR-183	1
GNG5	hsa-miR-183	1
ATP2C1	hsa-miR-183	1
THSD7B	hsa-miR-183	1
CTDSP1	hsa-miR-183	1
RALA	hsa-miR-183	1
PPP2R2A	hsa-miR-183	1
BRMS1L	hsa-miR-183	1
PIM1	hsa-miR-183	1
TCF7L2	hsa-miR-183	1
BNIP3L	hsa-miR-183	1
SLC44A1	hsa-miR-183	1
NCK2	hsa-miR-183	1
SLC6A6	hsa-miR-183	1
PLEKHA5	hsa-miR-183	1
TPM1	hsa-miR-183	1
GATAD2B	hsa-miR-183	1
MAL2	hsa-miR-183	1
CDK5R1	hsa-miR-183	1
ZDHHC6	hsa-miR-183	1
TLE4	hsa-miR-183	1
EI24	hsa-miR-183	1
EGR1	hsa-miR-183	1
EML4	hsa-miR-183	1
NR3C1	hsa-miR-183	1
PSEN2	hsa-miR-183	1
C11orf75	hsa-miR-183	1
ACVR2B	hsa-miR-183	1
TCF12	hsa-miR-183	1
TMPO	hsa-miR-183	1
PPP2CB	hsa-miR-183	1
TMSB4X	hsa-miR-183	1
FCHO2	hsa-miR-183	1
FOXP1	hsa-miR-183	1
SIN3A	hsa-miR-183	1
AMD1	hsa-miR-183	1
DMXL1	hsa-miR-183	1
FOXN2	hsa-miR-183	1
PDE4D	hsa-miR-183	1
MTMR6	hsa-miR-183	1
SIDT2	hsa-miR-183	1
MDM4	hsa-miR-183	1
ATP13A3	hsa-miR-183	1
ARHGAP18	hsa-miR-183	1
CFL2	hsa-miR-183	1
FBXO30	hsa-miR-183	1
MRC2	hsa-miR-183	1
STYX	hsa-miR-183	1
MAP7D2	hsa-miR-183	1
PTDSS1	hsa-miR-183	1
ZEB1	hsa-miR-183	1
ARFGAP2	hsa-miR-183	1
EEF2	hsa-miR-183	1
PDCD6	hsa-miR-183	1
BZW1	hsa-miR-183	1
PHF10	hsa-miR-183	1
KIAA0284	hsa-miR-183	1
MTA1	hsa-miR-183	1
AGPAT5	hsa-miR-183	1
KIAA0101	hsa-miR-183	1
VDAC1	hsa-miR-183	1
FAM175B	hsa-miR-183	1
ARHGEF18	hsa-miR-183	1
SESN1	hsa-miR-183	1
PHF3	hsa-miR-183	1
PPP2CA	hsa-miR-183	1
NR4A2	hsa-miR-183	1
SIK3	hsa-miR-183	1
CELF1	hsa-miR-183	1
SPRY2	hsa-miR-183	1
IPPK	hsa-miR-183	1
SAFB	hsa-miR-183	1
DPP8	hsa-miR-183	1
KIF2A	hsa-miR-183	1
ARID4B	hsa-miR-183	1
ATL2	hsa-miR-183	1
FOXA1	hsa-miR-183	1
ZDHHC9	hsa-miR-183	1
XPOT	hsa-miR-183	1
USP47	hsa-miR-183	1
MXD4	hsa-miR-183	1
MARK2	hsa-miR-183	1
ACVR2A	hsa-miR-183	1
SFRS11	hsa-miR-183	1
ICA1	hsa-miR-183	1
SCARA3	hsa-miR-183	1
TMEM184C	hsa-miR-183	1
DGCR2	hsa-miR-183	1
SNX1	hsa-miR-183	1
AUTS2	hsa-miR-183	1
CYYR1	hsa-miR-183	1
ENY2	hsa-miR-183	1
SLC25A36	hsa-miR-183	1
RAB21	hsa-miR-183	1
41889	hsa-miR-183	1
ZNF770	hsa-miR-183	1
PRUNE2	hsa-miR-183	1
NUDT4	hsa-miR-183	1
LAPTM4A	hsa-miR-183	1
SSRP1	hsa-miR-183	1
SEC24A	hsa-miR-183	1
CLCN3	hsa-miR-183	1
PANK3	hsa-miR-183	1
ZNF292	hsa-miR-183	1
TSPYL4	hsa-miR-183	1
C5orf22	hsa-miR-183	1
ZC3HAV1	hsa-miR-183	1
BNC2	hsa-miR-183	1
MPZL1	hsa-miR-183	1
SH3BGRL2	hsa-miR-183	1
ANKMY2	hsa-miR-183	1
RPS6KA5	hsa-miR-183	1
NFE2L1	hsa-miR-183	1
HEATR1	hsa-miR-183	1
C2orf44	hsa-miR-183	1
P4HA2	hsa-miR-183	1
EIF4A2	hsa-miR-183	1
CAB39	hsa-miR-183	1
SMARCA2	hsa-miR-183	1
CELF2	hsa-miR-183	1
YTHDF3	hsa-miR-183	1
PAIP2	hsa-miR-183	1
GOLGA7	hsa-miR-183	1
HOMER1	hsa-miR-183	1
UCHL3	hsa-miR-183	1
MRAS	hsa-miR-183	1
DDIT4	hsa-miR-183	1
SPATS2	hsa-miR-183	1
UBE2B	hsa-miR-183	1
LRRC1	hsa-miR-183	1
EXOC8	hsa-miR-183	1
B3GNT2	hsa-miR-183	1
C20orf177	hsa-miR-183	1
DAP	hsa-miR-183	1
METAP2	hsa-miR-183	1
RAB10	hsa-miR-183	1
NCKAP1	hsa-miR-183	1
CTGF	hsa-miR-183	1
GNG12	hsa-miR-183	1
WDR26	hsa-miR-183	1
NADKD1	hsa-miR-183	1
C5orf33	hsa-miR-183	1
CLIC4	hsa-miR-183	1
BCL11A	hsa-miR-183	1
SENP1	hsa-miR-183	1
CELSR3	hsa-miR-183	1
SYNJ2	hsa-miR-183	1
MICA	hsa-miR-183	1
PGRMC2	hsa-miR-183	1
NXF1	hsa-miR-183	1
NRBF2	hsa-miR-183	1
COMMD7	hsa-miR-183	1
ATPIF1	hsa-miR-183	1
NCKAP5	hsa-miR-183	1
UBE2V2	hsa-miR-183	1
ZNF605	hsa-miR-183	1
SMEK1	hsa-miR-183	1
RHPN2	hsa-miR-183	1
STX7	hsa-miR-183	1
CD164	hsa-miR-183	1
DCHS1	hsa-miR-183	1
WDFY1	hsa-miR-183	1
SP1	hsa-miR-183	1
FKBP1A	hsa-miR-183	1
BVES	hsa-miR-183	1
COLEC12	hsa-miR-183	1
CASP2	hsa-miR-183	1
CPM	hsa-miR-183	1
DIP2A	hsa-miR-183	1
SFRS13A	hsa-miR-183	1
LATS2	hsa-miR-183	1
SERP1	hsa-miR-183	1
GJA3	hsa-miR-183	1
TMED7	hsa-miR-183	1
NUSAP1	hsa-miR-183	1
SOBP	hsa-miR-183	1
LOC153684	hsa-miR-183	1
TBKBP1	hsa-miR-183	1
PNMA2	hsa-miR-183	1
PNPT1	hsa-miR-183	1
KIF3B	hsa-miR-183	1
BMI1	hsa-miR-183	1
GCLM	hsa-miR-183	1
ZCCHC3	hsa-miR-183	1
INSIG1	hsa-miR-183	1
PPP1R14B	hsa-miR-183	1
LYSMD2	hsa-miR-183	1
DHCR24	hsa-miR-183	1
MACROD2	hsa-miR-183	1
CPEB2	hsa-miR-183	1
ERP44	hsa-miR-183	1
C5orf24	hsa-miR-3935	1
FAM55C	hsa-miR-3935	1
GABRA4	hsa-miR-3935	1
LRRTM3	hsa-miR-3935	1
MAPK6	hsa-miR-3935	1
MFAP3L	hsa-miR-3935	1
NOV	hsa-miR-3935	1
NR1D2	hsa-miR-3935	1
RBMS3	hsa-miR-3935	1
RNF115	hsa-miR-3935	1
STAT3	hsa-miR-3935	1
USP1	hsa-miR-3935	1
AHDC1	hsa-miR-3935	1
ALS2	hsa-miR-3935	1
C20orf197	hsa-miR-3935	1
CAPZA1	hsa-miR-3935	1
CDR2	hsa-miR-3935	1
COL5A2	hsa-miR-3935	1
CUL2	hsa-miR-3935	1
DCLK1	hsa-miR-3935	1
DGKI	hsa-miR-3935	1
DIAPH2	hsa-miR-3935	1
DNAJA2	hsa-miR-3935	1
DNAJC6	hsa-miR-3935	1
ERO1LB	hsa-miR-3935	1
ESRP2	hsa-miR-3935	1
FAM179B	hsa-miR-3935	1
GNB4	hsa-miR-3935	1
GOLGA6A	hsa-miR-3935	1
GPD2	hsa-miR-3935	1
GPM6B	hsa-miR-3935	1
GRIA4	hsa-miR-3935	1
IGFBP7	hsa-miR-3935	1
KCTD9	hsa-miR-3935	1
KPNA4	hsa-miR-3935	1
LRRC57	hsa-miR-3935	1
MMGT1	hsa-miR-3935	1
NFAT5	hsa-miR-3935	1
NKAIN2	hsa-miR-3935	1
NPR3	hsa-miR-3935	1
PGRMC1	hsa-miR-3935	1
PHF20L1	hsa-miR-3935	1
POU3F2	hsa-miR-3935	1
PPP1CB	hsa-miR-3935	1
PRDM4	hsa-miR-3935	1
PRTG	hsa-miR-3935	1
PTCHD1	hsa-miR-3935	1
PTGER3	hsa-miR-3935	1
PTPRB	hsa-miR-3935	1
PYROXD1	hsa-miR-3935	1
RAB11FIP2	hsa-miR-3935	1
RGS5	hsa-miR-3935	1
SCRN1	hsa-miR-3935	1
SLC30A9	hsa-miR-3935	1
SLC35A3	hsa-miR-3935	1
SNX5	hsa-miR-3935	1
SPRED1	hsa-miR-3935	1
STAM	hsa-miR-3935	1
STC2	hsa-miR-3935	1
SUN1	hsa-miR-3935	1
SVIL	hsa-miR-3935	1
TBC1D8B	hsa-miR-3935	1
TIFA	hsa-miR-3935	1
TMEM95	hsa-miR-3935	1
TSHR	hsa-miR-3935	1
YTHDC1	hsa-miR-3935	1
ZBTB4	hsa-miR-3935	1
ZBTB6	hsa-miR-3935	1
ABCB5	hsa-miR-3935	1
ABCC9	hsa-miR-3935	1
ADH1B	hsa-miR-3935	1
ALDH5A1	hsa-miR-3935	1
ANXA6	hsa-miR-3935	1
AP3S1	hsa-miR-3935	1
APBA1	hsa-miR-3935	1
APLN	hsa-miR-3935	1
BBS2	hsa-miR-3935	1
BHMT	hsa-miR-3935	1
BMP2	hsa-miR-3935	1
BTN2A2	hsa-miR-3935	1
C1orf109	hsa-miR-3935	1
CCDC140	hsa-miR-3935	1
CD84	hsa-miR-3935	1
CEP41	hsa-miR-3935	1
CNKSR3	hsa-miR-3935	1
COL15A1	hsa-miR-3935	1
CYTH3	hsa-miR-3935	1
DBT	hsa-miR-3935	1
DENND1B	hsa-miR-3935	1
DNAJC10	hsa-miR-3935	1
DTHD1	hsa-miR-3935	1
EDNRB	hsa-miR-3935	1
EFCAB1	hsa-miR-3935	1
EGR3	hsa-miR-3935	1
FAM18B2	hsa-miR-3935	1
FERMT2	hsa-miR-3935	1
FGFR1OP	hsa-miR-3935	1
FGG	hsa-miR-3935	1
FYTTD1	hsa-miR-3935	1
GOLGA6L9	hsa-miR-3935	1
HAUS2	hsa-miR-3935	1
HEBP2	hsa-miR-3935	1
KCNA5	hsa-miR-3935	1
KIF16B	hsa-miR-3935	1
KTI12	hsa-miR-3935	1
LHFPL3	hsa-miR-3935	1
LIX1	hsa-miR-3935	1
LRRC55	hsa-miR-3935	1
LRRC58	hsa-miR-3935	1
LTBP1	hsa-miR-3935	1
LYRM2	hsa-miR-3935	1
MAGI3	hsa-miR-3935	1
MAPK9	hsa-miR-3935	1
MATN3	hsa-miR-3935	1
MEGF6	hsa-miR-3935	1
MYOM1	hsa-miR-3935	1
NAALADL2	hsa-miR-3935	1
NAPEPLD	hsa-miR-3935	1
NEK6	hsa-miR-3935	1
NUDT3	hsa-miR-3935	1
OTUD6B	hsa-miR-3935	1
PALM2	hsa-miR-3935	1
PCDH11X	hsa-miR-3935	1
PCDH11Y	hsa-miR-3935	1
PGM5	hsa-miR-3935	1
PTBP3	hsa-miR-3935	1
PTHLH	hsa-miR-3935	1
PTPN2	hsa-miR-3935	1
RAPGEF6	hsa-miR-3935	1
RFWD3	hsa-miR-3935	1
RHOQ	hsa-miR-3935	1
RNF125	hsa-miR-3935	1
RNF149	hsa-miR-3935	1
RPS10-NUDT3	hsa-miR-3935	1
SCARB2	hsa-miR-3935	1
STAM2	hsa-miR-3935	1
SYNPO2	hsa-miR-3935	1
TRDMT1	hsa-miR-3935	1
TRHDE	hsa-miR-3935	1
TSPYL5	hsa-miR-3935	1
UGT2A3	hsa-miR-3935	1
YME1L1	hsa-miR-3935	1
ZBTB1	hsa-miR-3935	1
ZBTB38	hsa-miR-3935	1
ZFAND1	hsa-miR-3935	1
ZNF280B	hsa-miR-3935	1
ZNF660	hsa-miR-3935	1
ZNF678	hsa-miR-3935	1
ZNF813	hsa-miR-3935	1
41699	hsa-miR-3935	1
41893	hsa-miR-3935	1
41885	hsa-miR-3935	1
41703	hsa-miR-3935	1
AASDHPPT	hsa-miR-3935	1
ABCC1	hsa-miR-3935	1
ABCD3	hsa-miR-3935	1
ABHD2	hsa-miR-3935	1
ABI1	hsa-miR-3935	1
ABI3BP	hsa-miR-3935	1
ACADM	hsa-miR-3935	1
ACADSB	hsa-miR-3935	1
ACAN	hsa-miR-3935	1
ACER3	hsa-miR-3935	1
ACHE	hsa-miR-3935	1
ACSL3	hsa-miR-3935	1
ACSL4	hsa-miR-3935	1
ACTC1	hsa-miR-3935	1
ACVR1B	hsa-miR-3935	1
ACVR1C	hsa-miR-3935	1
ADAM12	hsa-miR-3935	1
ADAM17	hsa-miR-3935	1
ADAM22	hsa-miR-3935	1
ADAM28	hsa-miR-3935	1
ADAMTS1	hsa-miR-3935	1
ADAMTS14	hsa-miR-3935	1
ADAMTS18	hsa-miR-3935	1
ADAMTS3	hsa-miR-3935	1
ADAMTS4	hsa-miR-3935	1
ADAMTS6	hsa-miR-3935	1
ADAMTSL1	hsa-miR-3935	1
ADAMTSL3	hsa-miR-3935	1
ADAT2	hsa-miR-3935	1
ADCY6	hsa-miR-3935	1
ADCYAP1	hsa-miR-3935	1
ADD3	hsa-miR-3935	1
ADIPOR2	hsa-miR-3935	1
ADM	hsa-miR-3935	1
AFF1	hsa-miR-3935	1
AFF2	hsa-miR-3935	1
AFF3	hsa-miR-3935	1
AFF4	hsa-miR-3935	1
AGAP3	hsa-miR-3935	1
AGAP4	hsa-miR-3935	1
AGFG1	hsa-miR-3935	1
AGFG2	hsa-miR-3935	1
AGTR1	hsa-miR-3935	1
AHCTF1	hsa-miR-3935	1
AHR	hsa-miR-3935	1
AK2	hsa-miR-3935	1
AK3	hsa-miR-3935	1
AKAP13	hsa-miR-3935	1
AKAP2	hsa-miR-3935	1
AKAP6	hsa-miR-3935	1
AKAP7	hsa-miR-3935	1
AKT3	hsa-miR-3935	1
AKTIP	hsa-miR-3935	1
ALDOA	hsa-miR-3935	1
ALG10B	hsa-miR-3935	1
ALG13	hsa-miR-3935	1
AMACR	hsa-miR-3935	1
AMMECR1	hsa-miR-3935	1
AMPH	hsa-miR-3935	1
ANGPTL7	hsa-miR-3935	1
ANK2	hsa-miR-3935	1
ANK3	hsa-miR-3935	1
ANKRD13D	hsa-miR-3935	1
ANKRD22	hsa-miR-3935	1
ANKRD28	hsa-miR-3935	1
ANKRD29	hsa-miR-3935	1
ANKS1A	hsa-miR-3935	1
ANKS1B	hsa-miR-3935	1
ANP32E	hsa-miR-3935	1
ANTXR2	hsa-miR-3935	1
AP1S2	hsa-miR-3935	1
AP4E1	hsa-miR-3935	1
APAF1	hsa-miR-3935	1
APBB2	hsa-miR-3935	1
APOLD1	hsa-miR-3935	1
APPL1	hsa-miR-3935	1
ARAP2	hsa-miR-3935	1
ARCN1	hsa-miR-3935	1
ARFGEF1	hsa-miR-3935	1
ARHGAP10	hsa-miR-3935	1
ARHGAP12	hsa-miR-3935	1
ARHGAP26	hsa-miR-3935	1
ARHGAP28	hsa-miR-3935	1
ARHGEF10	hsa-miR-3935	1
ARHGEF10L	hsa-miR-3935	1
ARHGEF17	hsa-miR-3935	1
ARHGEF37	hsa-miR-3935	1
ARHGEF7	hsa-miR-3935	1
ARHGEF9	hsa-miR-3935	1
ARID2	hsa-miR-3935	1
ARID3A	hsa-miR-3935	1
ARID4A	hsa-miR-3935	1
ARL4A	hsa-miR-3935	1
ARL5B	hsa-miR-3935	1
ARMC8	hsa-miR-3935	1
ASAP1	hsa-miR-3935	1
ASCC3	hsa-miR-3935	1
ASPH	hsa-miR-3935	1
ASXL1	hsa-miR-3935	1
ATG14	hsa-miR-3935	1
ATG16L1	hsa-miR-3935	1
ATG4A	hsa-miR-3935	1
ATM	hsa-miR-3935	1
ATMIN	hsa-miR-3935	1
ATP11A	hsa-miR-3935	1
ATP11B	hsa-miR-3935	1
ATP11C	hsa-miR-3935	1
ATP2A1	hsa-miR-3935	1
ATP2A2	hsa-miR-3935	1
ATP2B1	hsa-miR-3935	1
ATP2B2	hsa-miR-3935	1
ATP6V0A2	hsa-miR-3935	1
ATP6V0B	hsa-miR-3935	1
ATP6V1A	hsa-miR-3935	1
ATP6V1C1	hsa-miR-3935	1
ATP6V1D	hsa-miR-3935	1
ATP7A	hsa-miR-3935	1
ATP8A1	hsa-miR-3935	1
ATP8A2	hsa-miR-3935	1
ATP8B1	hsa-miR-3935	1
ATP8B4	hsa-miR-3935	1
ATPAF1	hsa-miR-3935	1
ATRN	hsa-miR-3935	1
ATXN2	hsa-miR-3935	1
ATXN2L	hsa-miR-3935	1
AXIN2	hsa-miR-3935	1
AZI2	hsa-miR-3935	1
B3GALT6	hsa-miR-3935	1
B3GALTL	hsa-miR-3935	1
B3GNT5	hsa-miR-3935	1
B4GALT6	hsa-miR-3935	1
BACH1	hsa-miR-3935	1
BAG1	hsa-miR-3935	1
BANP	hsa-miR-3935	1
BAZ1A	hsa-miR-3935	1
BBS5	hsa-miR-3935	1
BCL2L13	hsa-miR-3935	1
BCL7A	hsa-miR-3935	1
BCL9	hsa-miR-3935	1
BCOR	hsa-miR-3935	1
BDNF	hsa-miR-3935	1
BDP1	hsa-miR-3935	1
BEND4	hsa-miR-3935	1
BHLHE41	hsa-miR-3935	1
BMP3	hsa-miR-3935	1
BMP8A	hsa-miR-3935	1
BMPER	hsa-miR-3935	1
BMPR2	hsa-miR-3935	1
BOC	hsa-miR-3935	1
BOD1L	hsa-miR-3935	1
BPTF	hsa-miR-3935	1
BRCA1	hsa-miR-3935	1
BRD1	hsa-miR-3935	1
BRD2	hsa-miR-3935	1
BTBD1	hsa-miR-3935	1
BTBD10	hsa-miR-3935	1
BTBD3	hsa-miR-3935	1
BTBD7	hsa-miR-3935	1
BTC	hsa-miR-3935	1
BTF3L4	hsa-miR-3935	1
BTG2	hsa-miR-3935	1
BTN2A1	hsa-miR-3935	1
BTRC	hsa-miR-3935	1
C11orf57	hsa-miR-3935	1
C11orf87	hsa-miR-3935	1
C12orf34	hsa-miR-3935	1
C12orf49	hsa-miR-3935	1
C14orf101	hsa-miR-3935	1
C14orf118	hsa-miR-3935	1
C15orf48	hsa-miR-3935	1
C16orf80	hsa-miR-3935	1
C16orf87	hsa-miR-3935	1
C17orf39	hsa-miR-3935	1
C17orf58	hsa-miR-3935	1
C18orf1	hsa-miR-3935	1
C1orf21	hsa-miR-3935	1
C1orf27	hsa-miR-3935	1
C1orf95	hsa-miR-3935	1
C1QTNF7	hsa-miR-3935	1
C3orf23	hsa-miR-3935	1
C3orf58	hsa-miR-3935	1
C4orf3	hsa-miR-3935	1
C5orf25	hsa-miR-3935	1
C5orf44	hsa-miR-3935	1
C6orf211	hsa-miR-3935	1
C7orf41	hsa-miR-3935	1
C7orf58	hsa-miR-3935	1
C7orf60	hsa-miR-3935	1
C8orf76	hsa-miR-3935	1
C9orf72	hsa-miR-3935	1
CA5B	hsa-miR-3935	1
CA9	hsa-miR-3935	1
CACNA1C	hsa-miR-3935	1
CACNA1H	hsa-miR-3935	1
CACNB4	hsa-miR-3935	1
CADM2	hsa-miR-3935	1
CADM4	hsa-miR-3935	1
CALB1	hsa-miR-3935	1
CALCR	hsa-miR-3935	1
CALN1	hsa-miR-3935	1
CAMK2D	hsa-miR-3935	1
CAMK2G	hsa-miR-3935	1
CAMSAP1	hsa-miR-3935	1
CAND1	hsa-miR-3935	1
CAPN2	hsa-miR-3935	1
CASC4	hsa-miR-3935	1
CASP8AP2	hsa-miR-3935	1
CASR	hsa-miR-3935	1
CAST	hsa-miR-3935	1
CASZ1	hsa-miR-3935	1
CBL	hsa-miR-3935	1
CCDC112	hsa-miR-3935	1
CCDC141	hsa-miR-3935	1
CCDC47	hsa-miR-3935	1
CCDC6	hsa-miR-3935	1
CCDC76	hsa-miR-3935	1
CCDC88A	hsa-miR-3935	1
CCDC93	hsa-miR-3935	1
CCNB1	hsa-miR-3935	1
CCNG2	hsa-miR-3935	1
CCNL1	hsa-miR-3935	1
CCT5	hsa-miR-3935	1
CD109	hsa-miR-3935	1
CD200R1	hsa-miR-3935	1
CD274	hsa-miR-3935	1
CD2AP	hsa-miR-3935	1
CD40	hsa-miR-3935	1
CD47	hsa-miR-3935	1
CD93	hsa-miR-3935	1
CDC27	hsa-miR-3935	1
CDC40	hsa-miR-3935	1
CDH11	hsa-miR-3935	1
CDH6	hsa-miR-3935	1
CDH9	hsa-miR-3935	1
CDK12	hsa-miR-3935	1
CDK6	hsa-miR-3935	1
CDON	hsa-miR-3935	1
CDR2L	hsa-miR-3935	1
CDS1	hsa-miR-3935	1
CELF6	hsa-miR-3935	1
CEP120	hsa-miR-3935	1
CEP170	hsa-miR-3935	1
CEP350	hsa-miR-3935	1
CEP57L1	hsa-miR-3935	1
CEP63	hsa-miR-3935	1
CERKL	hsa-miR-3935	1
CFTR	hsa-miR-3935	1
CGGBP1	hsa-miR-3935	1
CHD6	hsa-miR-3935	1
CHD7	hsa-miR-3935	1
CHD9	hsa-miR-3935	1
CHIC1	hsa-miR-3935	1
CHL1	hsa-miR-3935	1
CHM	hsa-miR-3935	1
CHMP5	hsa-miR-3935	1
CHRD	hsa-miR-3935	1
CHST11	hsa-miR-3935	1
CHST9	hsa-miR-3935	1
CILP	hsa-miR-3935	1
CILP2	hsa-miR-3935	1
CIRBP	hsa-miR-3935	1
CIT	hsa-miR-3935	1
CLASP2	hsa-miR-3935	1
CLCN4	hsa-miR-3935	1
CLCN5	hsa-miR-3935	1
CLDND1	hsa-miR-3935	1
CLEC16A	hsa-miR-3935	1
CLGN	hsa-miR-3935	1
CLINT1	hsa-miR-3935	1
CLIP1	hsa-miR-3935	1
CLIP4	hsa-miR-3935	1
CLNK	hsa-miR-3935	1
CLVS1	hsa-miR-3935	1
CMAS	hsa-miR-3935	1
CMTM4	hsa-miR-3935	1
CNIH3	hsa-miR-3935	1
CNIH4	hsa-miR-3935	1
CNNM4	hsa-miR-3935	1
CNOT3	hsa-miR-3935	1
CNOT6L	hsa-miR-3935	1
CNRIP1	hsa-miR-3935	1
CNTN3	hsa-miR-3935	1
CNTNAP2	hsa-miR-3935	1
COBLL1	hsa-miR-3935	1
COG5	hsa-miR-3935	1
COL19A1	hsa-miR-3935	1
COL1A1	hsa-miR-3935	1
COL4A4	hsa-miR-3935	1
COL6A3	hsa-miR-3935	1
COPS7A	hsa-miR-3935	1
COX17	hsa-miR-3935	1
CPEB1	hsa-miR-3935	1
CPEB4	hsa-miR-3935	1
CPNE4	hsa-miR-3935	1
CPSF2	hsa-miR-3935	1
CRAMP1L	hsa-miR-3935	1
CREBZF	hsa-miR-3935	1
CRHBP	hsa-miR-3935	1
CRHR1	hsa-miR-3935	1
CRIM1	hsa-miR-3935	1
CROT	hsa-miR-3935	1
CRYGC	hsa-miR-3935	1
CSE1L	hsa-miR-3935	1
CSF3	hsa-miR-3935	1
CSGALNACT2	hsa-miR-3935	1
CSMD1	hsa-miR-3935	1
CSMD3	hsa-miR-3935	1
CSNK1G1	hsa-miR-3935	1
CSNK1G2	hsa-miR-3935	1
CSRNP1	hsa-miR-3935	1
CSRNP2	hsa-miR-3935	1
CSRNP3	hsa-miR-3935	1
CSTF3	hsa-miR-3935	1
CTNNA1	hsa-miR-3935	1
CTTNBP2NL	hsa-miR-3935	1
CUL3	hsa-miR-3935	1
CUX2	hsa-miR-3935	1
CXCL6	hsa-miR-3935	1
CYBB	hsa-miR-3935	1
CYFIP2	hsa-miR-3935	1
CYP26B1	hsa-miR-3935	1
CYP4X1	hsa-miR-3935	1
DAAM2	hsa-miR-3935	1
DAZ1	hsa-miR-3935	1
DAZL	hsa-miR-3935	1
DCAF10	hsa-miR-3935	1
DCAF12	hsa-miR-3935	1
DCP2	hsa-miR-3935	1
DCUN1D1	hsa-miR-3935	1
DCUN1D3	hsa-miR-3935	1
DCUN1D4	hsa-miR-3935	1
DCX	hsa-miR-3935	1
DDA1	hsa-miR-3935	1
DDAH1	hsa-miR-3935	1
DDHD1	hsa-miR-3935	1
DDX10	hsa-miR-3935	1
DDX20	hsa-miR-3935	1
DDX3Y	hsa-miR-3935	1
DDX46	hsa-miR-3935	1
DDX52	hsa-miR-3935	1
DGKD	hsa-miR-3935	1
DHX30	hsa-miR-3935	1
DHX40	hsa-miR-3935	1
DHX8	hsa-miR-3935	1
DIAPH1	hsa-miR-3935	1
DICER1	hsa-miR-3935	1
DIP2B	hsa-miR-3935	1
DISC1	hsa-miR-3935	1
DKK2	hsa-miR-3935	1
DLD	hsa-miR-3935	1
DLG2	hsa-miR-3935	1
DLG3	hsa-miR-3935	1
DLG4	hsa-miR-3935	1
DLGAP2	hsa-miR-3935	1
DLST	hsa-miR-3935	1
DMD	hsa-miR-3935	1
DMRT3	hsa-miR-3935	1
DNAJA4	hsa-miR-3935	1
DNAJB11	hsa-miR-3935	1
DNAJC27	hsa-miR-3935	1
DNAJC5	hsa-miR-3935	1
DNAL1	hsa-miR-3935	1
DNER	hsa-miR-3935	1
DNHD1	hsa-miR-3935	1
DNM3	hsa-miR-3935	1
DNMT3A	hsa-miR-3935	1
DOCK7	hsa-miR-3935	1
DOCK8	hsa-miR-3935	1
DOCK9	hsa-miR-3935	1
DOK6	hsa-miR-3935	1
DOPEY1	hsa-miR-3935	1
DOT1L	hsa-miR-3935	1
DPY19L4	hsa-miR-3935	1
DSC2	hsa-miR-3935	1
DSCAML1	hsa-miR-3935	1
DSCC1	hsa-miR-3935	1
DSEL	hsa-miR-3935	1
DSG1	hsa-miR-3935	1
DSG3	hsa-miR-3935	1
DST	hsa-miR-3935	1
DTNA	hsa-miR-3935	1
DUSP9	hsa-miR-3935	1
DYNC1LI1	hsa-miR-3935	1
DYNC1LI2	hsa-miR-3935	1
DYNLT3	hsa-miR-3935	1
DZIP1	hsa-miR-3935	1
E2F3	hsa-miR-3935	1
E2F4	hsa-miR-3935	1
E2F5	hsa-miR-3935	1
E2F7	hsa-miR-3935	1
EBF1	hsa-miR-3935	1
EBF3	hsa-miR-3935	1
EDA	hsa-miR-3935	1
EDEM1	hsa-miR-3935	1
EDEM3	hsa-miR-3935	1
EDNRA	hsa-miR-3935	1
EEA1	hsa-miR-3935	1
EEF1E1	hsa-miR-3935	1
EFCAB7	hsa-miR-3935	1
EFR3A	hsa-miR-3935	1
EGF	hsa-miR-3935	1
EGLN1	hsa-miR-3935	1
EIF1AX	hsa-miR-3935	1
EIF2C4	hsa-miR-3935	1
EIF4A3	hsa-miR-3935	1
EIF4G3	hsa-miR-3935	1
EIF4H	hsa-miR-3935	1
EIF5	hsa-miR-3935	1
EIF5A2	hsa-miR-3935	1
ELAVL1	hsa-miR-3935	1
ELL2	hsa-miR-3935	1
ELMOD1	hsa-miR-3935	1
ELOVL4	hsa-miR-3935	1
EME1	hsa-miR-3935	1
EMP1	hsa-miR-3935	1
EMR2	hsa-miR-3935	1
ENC1	hsa-miR-3935	1
ENOPH1	hsa-miR-3935	1
ENOX2	hsa-miR-3935	1
ENPP4	hsa-miR-3935	1
EOMES	hsa-miR-3935	1
EP300	hsa-miR-3935	1
EPB41L3	hsa-miR-3935	1
EPB41L4B	hsa-miR-3935	1
EPB49	hsa-miR-3935	1
EPHA2	hsa-miR-3935	1
EPHA3	hsa-miR-3935	1
EPS15	hsa-miR-3935	1
EPT1	hsa-miR-3935	1
ERAP1	hsa-miR-3935	1
ERC2	hsa-miR-3935	1
ERI1	hsa-miR-3935	1
ERLIN1	hsa-miR-3935	1
ERLIN2	hsa-miR-3935	1
ERMN	hsa-miR-3935	1
ESCO1	hsa-miR-3935	1
ESM1	hsa-miR-3935	1
ESRRG	hsa-miR-3935	1
ESYT2	hsa-miR-3935	1
ETF1	hsa-miR-3935	1
ETS2	hsa-miR-3935	1
EVI5	hsa-miR-3935	1
EVI5L	hsa-miR-3935	1
EXOC5	hsa-miR-3935	1
EXOC6	hsa-miR-3935	1
EXOSC9	hsa-miR-3935	1
EYA4	hsa-miR-3935	1
F2R	hsa-miR-3935	1
F2RL1	hsa-miR-3935	1
FAF2	hsa-miR-3935	1
FAM108B1	hsa-miR-3935	1
FAM110B	hsa-miR-3935	1
FAM116A	hsa-miR-3935	1
FAM117B	hsa-miR-3935	1
FAM120C	hsa-miR-3935	1
FAM123B	hsa-miR-3935	1
FAM131A	hsa-miR-3935	1
FAM135A	hsa-miR-3935	1
FAM168B	hsa-miR-3935	1
FAM177A1	hsa-miR-3935	1
FAM179A	hsa-miR-3935	1
FAM188A	hsa-miR-3935	1
FAM189A2	hsa-miR-3935	1
FAM190A	hsa-miR-3935	1
FAM190B	hsa-miR-3935	1
FAM198B	hsa-miR-3935	1
FAM19A1	hsa-miR-3935	1
FAM3C	hsa-miR-3935	1
FAM63B	hsa-miR-3935	1
FAM65A	hsa-miR-3935	1
FAM69A	hsa-miR-3935	1
FAM70A	hsa-miR-3935	1
FAM73A	hsa-miR-3935	1
FAM81A	hsa-miR-3935	1
FAM82A2	hsa-miR-3935	1
FAM89B	hsa-miR-3935	1
FANCM	hsa-miR-3935	1
FANK1	hsa-miR-3935	1
FASLG	hsa-miR-3935	1
FAT1	hsa-miR-3935	1
FBN2	hsa-miR-3935	1
FBXL20	hsa-miR-3935	1
FBXO9	hsa-miR-3935	1
FBXW2	hsa-miR-3935	1
FBXW7	hsa-miR-3935	1
FGD5	hsa-miR-3935	1
FGD6	hsa-miR-3935	1
FGF2	hsa-miR-3935	1
FGF21	hsa-miR-3935	1
FGFR1	hsa-miR-3935	1
FGFRL1	hsa-miR-3935	1
FIBIN	hsa-miR-3935	1
FLRT2	hsa-miR-3935	1
FMN2	hsa-miR-3935	1
FMNL2	hsa-miR-3935	1
FMNL3	hsa-miR-3935	1
FMO3	hsa-miR-3935	1
FMR1	hsa-miR-3935	1
FN1	hsa-miR-3935	1
FNBP1L	hsa-miR-3935	1
FNIP1	hsa-miR-3935	1
FOXF1	hsa-miR-3935	1
FOXJ3	hsa-miR-3935	1
FOXN3	hsa-miR-3935	1
FOXQ1	hsa-miR-3935	1
FREM2	hsa-miR-3935	1
FSD1L	hsa-miR-3935	1
FSTL5	hsa-miR-3935	1
FUBP3	hsa-miR-3935	1
FZD3	hsa-miR-3935	1
FZD4	hsa-miR-3935	1
G2E3	hsa-miR-3935	1
G6PC	hsa-miR-3935	1
GABPA	hsa-miR-3935	1
GABRA1	hsa-miR-3935	1
GABRA3	hsa-miR-3935	1
GABRB2	hsa-miR-3935	1
GABRB3	hsa-miR-3935	1
GABRG1	hsa-miR-3935	1
GAD1	hsa-miR-3935	1
GADD45A	hsa-miR-3935	1
GADD45B	hsa-miR-3935	1
GALNT7	hsa-miR-3935	1
GAN	hsa-miR-3935	1
GAPVD1	hsa-miR-3935	1
GCC2	hsa-miR-3935	1
GCH1	hsa-miR-3935	1
GCLC	hsa-miR-3935	1
GCNT2	hsa-miR-3935	1
GEM	hsa-miR-3935	1
GFPT1	hsa-miR-3935	1
GGA1	hsa-miR-3935	1
GGNBP2	hsa-miR-3935	1
GHITM	hsa-miR-3935	1
GIGYF2	hsa-miR-3935	1
GIMAP2	hsa-miR-3935	1
GJA1	hsa-miR-3935	1
GK5	hsa-miR-3935	1
GLCE	hsa-miR-3935	1
GLIS3	hsa-miR-3935	1
GLRA3	hsa-miR-3935	1
GLS	hsa-miR-3935	1
GOLGA3	hsa-miR-3935	1
GOLGA5	hsa-miR-3935	1
GOLGA8B	hsa-miR-3935	1
GOLPH3L	hsa-miR-3935	1
GORASP2	hsa-miR-3935	1
GOSR1	hsa-miR-3935	1
GOSR2	hsa-miR-3935	1
GPATCH8	hsa-miR-3935	1
GPBP1L1	hsa-miR-3935	1
GPC1	hsa-miR-3935	1
GPHN	hsa-miR-3935	1
GPR124	hsa-miR-3935	1
GPR155	hsa-miR-3935	1
GPR64	hsa-miR-3935	1
GPR85	hsa-miR-3935	1
GPR88	hsa-miR-3935	1
GPT2	hsa-miR-3935	1
GRAMD1A	hsa-miR-3935	1
GRAMD3	hsa-miR-3935	1
GRAMD4	hsa-miR-3935	1
GRASP	hsa-miR-3935	1
GRB10	hsa-miR-3935	1
GRB2	hsa-miR-3935	1
GREM1	hsa-miR-3935	1
GRIK1	hsa-miR-3935	1
GRIN2B	hsa-miR-3935	1
GRIN3A	hsa-miR-3935	1
GRK5	hsa-miR-3935	1
GRK6	hsa-miR-3935	1
GRM5	hsa-miR-3935	1
GRPEL2	hsa-miR-3935	1
GSPT1	hsa-miR-3935	1
GTPBP2	hsa-miR-3935	1
GTPBP3	hsa-miR-3935	1
GULP1	hsa-miR-3935	1
HACE1	hsa-miR-3935	1
HAS3	hsa-miR-3935	1
HBS1L	hsa-miR-3935	1
HCFC2	hsa-miR-3935	1
HCK	hsa-miR-3935	1
HCN3	hsa-miR-3935	1
HDAC1	hsa-miR-3935	1
HDAC4	hsa-miR-3935	1
HDAC9	hsa-miR-3935	1
HDX	hsa-miR-3935	1
HEATR5B	hsa-miR-3935	1
HECTD1	hsa-miR-3935	1
HERC1	hsa-miR-3935	1
HERC4	hsa-miR-3935	1
HES7	hsa-miR-3935	1
HIATL1	hsa-miR-3935	1
HIBCH	hsa-miR-3935	1
HIC1	hsa-miR-3935	1
HIF1A	hsa-miR-3935	1
HIPK1	hsa-miR-3935	1
HIPK3	hsa-miR-3935	1
HIVEP1	hsa-miR-3935	1
HK2	hsa-miR-3935	1
HLTF	hsa-miR-3935	1
HMCN1	hsa-miR-3935	1
HMGA2	hsa-miR-3935	1
HMGB1	hsa-miR-3935	1
HMGB3	hsa-miR-3935	1
HNRNPA2B1	hsa-miR-3935	1
HOOK1	hsa-miR-3935	1
HOOK3	hsa-miR-3935	1
HOXA13	hsa-miR-3935	1
HOXB3	hsa-miR-3935	1
HOXC6	hsa-miR-3935	1
HOXD3	hsa-miR-3935	1
HPCAL1	hsa-miR-3935	1
HS2ST1	hsa-miR-3935	1
HS3ST3B1	hsa-miR-3935	1
HSPA4	hsa-miR-3935	1
HTR1F	hsa-miR-3935	1
HTR2C	hsa-miR-3935	1
HTT	hsa-miR-3935	1
ICA1L	hsa-miR-3935	1
ICK	hsa-miR-3935	1
IFT57	hsa-miR-3935	1
IGF2BP2	hsa-miR-3935	1
IGF2R	hsa-miR-3935	1
IGFBP1	hsa-miR-3935	1
IGFBP3	hsa-miR-3935	1
IGSF1	hsa-miR-3935	1
IGSF11	hsa-miR-3935	1
IGSF3	hsa-miR-3935	1
IKZF1	hsa-miR-3935	1
IKZF2	hsa-miR-3935	1
IL13	hsa-miR-3935	1
IL20	hsa-miR-3935	1
IL24	hsa-miR-3935	1
ING4	hsa-miR-3935	1
INPP5F	hsa-miR-3935	1
IRAK2	hsa-miR-3935	1
IRF2BP2	hsa-miR-3935	1
IRS2	hsa-miR-3935	1
ISL1	hsa-miR-3935	1
ITFG1	hsa-miR-3935	1
ITGA2	hsa-miR-3935	1
ITGA4	hsa-miR-3935	1
ITGA9	hsa-miR-3935	1
ITPR2	hsa-miR-3935	1
JAK2	hsa-miR-3935	1
JAKMIP2	hsa-miR-3935	1
JARID2	hsa-miR-3935	1
JMJD1C	hsa-miR-3935	1
KALRN	hsa-miR-3935	1
KBTBD6	hsa-miR-3935	1
KBTBD8	hsa-miR-3935	1
KCMF1	hsa-miR-3935	1
KCNA1	hsa-miR-3935	1
KCNA4	hsa-miR-3935	1
KCNAB1	hsa-miR-3935	1
KCNC4	hsa-miR-3935	1
KCNE4	hsa-miR-3935	1
KCNG3	hsa-miR-3935	1
KCNH5	hsa-miR-3935	1
KCNH7	hsa-miR-3935	1
KCNJ15	hsa-miR-3935	1
KCNJ3	hsa-miR-3935	1
KCNJ6	hsa-miR-3935	1
KCNMA1	hsa-miR-3935	1
KCNMB2	hsa-miR-3935	1
KCNQ5	hsa-miR-3935	1
KCNS3	hsa-miR-3935	1
KCNV1	hsa-miR-3935	1
KCTD11	hsa-miR-3935	1
KCTD16	hsa-miR-3935	1
KCTD3	hsa-miR-3935	1
KCTD5	hsa-miR-3935	1
KDM4A	hsa-miR-3935	1
KDM4B	hsa-miR-3935	1
KDM4C	hsa-miR-3935	1
KDM5A	hsa-miR-3935	1
KHDRBS2	hsa-miR-3935	1
KIAA0232	hsa-miR-3935	1
KIAA0355	hsa-miR-3935	1
KIAA0907	hsa-miR-3935	1
KIAA1024	hsa-miR-3935	1
KIAA1033	hsa-miR-3935	1
KIAA1191	hsa-miR-3935	1
KIAA1324L	hsa-miR-3935	1
KIAA1456	hsa-miR-3935	1
KIAA1467	hsa-miR-3935	1
KIAA1468	hsa-miR-3935	1
KIAA1715	hsa-miR-3935	1
KIAA2018	hsa-miR-3935	1
KIAA2026	hsa-miR-3935	1
KIF1B	hsa-miR-3935	1
KIF20A	hsa-miR-3935	1
KIF21A	hsa-miR-3935	1
KIF21B	hsa-miR-3935	1
KIF23	hsa-miR-3935	1
KIF3A	hsa-miR-3935	1
KIF3C	hsa-miR-3935	1
KIRREL2	hsa-miR-3935	1
KITLG	hsa-miR-3935	1
KLF11	hsa-miR-3935	1
KLF12	hsa-miR-3935	1
KLF9	hsa-miR-3935	1
KLHDC10	hsa-miR-3935	1
KLHDC5	hsa-miR-3935	1
KLHL24	hsa-miR-3935	1
KLHL7	hsa-miR-3935	1
KLHL8	hsa-miR-3935	1
KMO	hsa-miR-3935	1
KPNA1	hsa-miR-3935	1
KPNA3	hsa-miR-3935	1
L3MBTL3	hsa-miR-3935	1
LAMP1	hsa-miR-3935	1
LARGE	hsa-miR-3935	1
LARP4	hsa-miR-3935	1
LASP1	hsa-miR-3935	1
LATS1	hsa-miR-3935	1
LBR	hsa-miR-3935	1
LCLAT1	hsa-miR-3935	1
LCORL	hsa-miR-3935	1
LDB3	hsa-miR-3935	1
LDLR	hsa-miR-3935	1
LDLRAP1	hsa-miR-3935	1
LENG8	hsa-miR-3935	1
LHX1	hsa-miR-3935	1
LHX6	hsa-miR-3935	1
LIFR	hsa-miR-3935	1
LIMS1	hsa-miR-3935	1
LIN54	hsa-miR-3935	1
LIN7C	hsa-miR-3935	1
LMAN1	hsa-miR-3935	1
LMBR1	hsa-miR-3935	1
LMLN	hsa-miR-3935	1
LMNA	hsa-miR-3935	1
LMO4	hsa-miR-3935	1
LMO7	hsa-miR-3935	1
LNX1	hsa-miR-3935	1
LPAR1	hsa-miR-3935	1
LPCAT3	hsa-miR-3935	1
LPGAT1	hsa-miR-3935	1
LPP	hsa-miR-3935	1
LRFN4	hsa-miR-3935	1
LRIG2	hsa-miR-3935	1
LRP11	hsa-miR-3935	1
LRP1B	hsa-miR-3935	1
LRP4	hsa-miR-3935	1
LRP5	hsa-miR-3935	1
LRP8	hsa-miR-3935	1
LRRC4	hsa-miR-3935	1
LRRC7	hsa-miR-3935	1
LRRK2	hsa-miR-3935	1
LSM14A	hsa-miR-3935	1
LTBR	hsa-miR-3935	1
LYPD6	hsa-miR-3935	1
LYRM7	hsa-miR-3935	1
LYSMD3	hsa-miR-3935	1
M6PR	hsa-miR-3935	1
MACC1	hsa-miR-3935	1
MACF1	hsa-miR-3935	1
MADD	hsa-miR-3935	1
MAFF	hsa-miR-3935	1
MAFK	hsa-miR-3935	1
MAGEL2	hsa-miR-3935	1
MAGT1	hsa-miR-3935	1
MAMDC2	hsa-miR-3935	1
MAML3	hsa-miR-3935	1
MAMLD1	hsa-miR-3935	1
MAN2A1	hsa-miR-3935	1
MANEA	hsa-miR-3935	1
MAP1B	hsa-miR-3935	1
MAP2	hsa-miR-3935	1
MAP2K6	hsa-miR-3935	1
MAP2K7	hsa-miR-3935	1
MAP3K13	hsa-miR-3935	1
MAP3K2	hsa-miR-3935	1
MAP3K4	hsa-miR-3935	1
MAP3K5	hsa-miR-3935	1
MAP3K7	hsa-miR-3935	1
MAP4K4	hsa-miR-3935	1
MAPK1	hsa-miR-3935	1
MAPK1IP1L	hsa-miR-3935	1
MAPT	hsa-miR-3935	1
MARK1	hsa-miR-3935	1
MARK3	hsa-miR-3935	1
MASTL	hsa-miR-3935	1
MATN2	hsa-miR-3935	1
MBD2	hsa-miR-3935	1
MBD6	hsa-miR-3935	1
MBLAC2	hsa-miR-3935	1
MBNL2	hsa-miR-3935	1
MBOAT2	hsa-miR-3935	1
MCEE	hsa-miR-3935	1
MCOLN1	hsa-miR-3935	1
MDM1	hsa-miR-3935	1
ME2	hsa-miR-3935	1
MECOM	hsa-miR-3935	1
MED12	hsa-miR-3935	1
MED12L	hsa-miR-3935	1
MED13L	hsa-miR-3935	1
MEF2C	hsa-miR-3935	1
MEGF10	hsa-miR-3935	1
MEGF11	hsa-miR-3935	1
MEIS1	hsa-miR-3935	1
MESDC2	hsa-miR-3935	1
MEST	hsa-miR-3935	1
METTL3	hsa-miR-3935	1
MFN2	hsa-miR-3935	1
MFSD6	hsa-miR-3935	1
MGAT4A	hsa-miR-3935	1
MGRN1	hsa-miR-3935	1
MIB1	hsa-miR-3935	1
MID1	hsa-miR-3935	1
MID1IP1	hsa-miR-3935	1
MIDN	hsa-miR-3935	1
MINA	hsa-miR-3935	1
MIP	hsa-miR-3935	1
MIPOL1	hsa-miR-3935	1
MITF	hsa-miR-3935	1
MLL2	hsa-miR-3935	1
MLLT11	hsa-miR-3935	1
MMP15	hsa-miR-3935	1
MMP16	hsa-miR-3935	1
MMP24	hsa-miR-3935	1
MNAT1	hsa-miR-3935	1
MON2	hsa-miR-3935	1
MPDZ	hsa-miR-3935	1
MPP5	hsa-miR-3935	1
MPPE1	hsa-miR-3935	1
MPPED2	hsa-miR-3935	1
MSL2	hsa-miR-3935	1
MSN	hsa-miR-3935	1
MSTN	hsa-miR-3935	1
MTAP	hsa-miR-3935	1
MTBP	hsa-miR-3935	1
MTF1	hsa-miR-3935	1
MTF2	hsa-miR-3935	1
MTHFD2	hsa-miR-3935	1
MTMR12	hsa-miR-3935	1
MTMR4	hsa-miR-3935	1
MTRF1L	hsa-miR-3935	1
MTX3	hsa-miR-3935	1
MUC2	hsa-miR-3935	1
MUTED	hsa-miR-3935	1
MXI1	hsa-miR-3935	1
MYCN	hsa-miR-3935	1
MYCT1	hsa-miR-3935	1
MYEF2	hsa-miR-3935	1
MYLK4	hsa-miR-3935	1
MYO10	hsa-miR-3935	1
MYO5A	hsa-miR-3935	1
MYO6	hsa-miR-3935	1
MYOD1	hsa-miR-3935	1
N4BP1	hsa-miR-3935	1
N4BP2L1	hsa-miR-3935	1
NAA25	hsa-miR-3935	1
NAA30	hsa-miR-3935	1
NAB1	hsa-miR-3935	1
NAV1	hsa-miR-3935	1
NAV2	hsa-miR-3935	1
NAV3	hsa-miR-3935	1
NBEA	hsa-miR-3935	1
NBR1	hsa-miR-3935	1
NCAM2	hsa-miR-3935	1
NCDN	hsa-miR-3935	1
NCOA1	hsa-miR-3935	1
NCOA2	hsa-miR-3935	1
NCOA3	hsa-miR-3935	1
NCOA7	hsa-miR-3935	1
NDFIP2	hsa-miR-3935	1
NDRG4	hsa-miR-3935	1
NDUFS1	hsa-miR-3935	1
NEBL	hsa-miR-3935	1
NECAB1	hsa-miR-3935	1
NECAB3	hsa-miR-3935	1
NEDD4	hsa-miR-3935	1
NEDD4L	hsa-miR-3935	1
NEDD9	hsa-miR-3935	1
NEK1	hsa-miR-3935	1
NELL1	hsa-miR-3935	1
NEO1	hsa-miR-3935	1
NF1	hsa-miR-3935	1
NFIB	hsa-miR-3935	1
NFKB1	hsa-miR-3935	1
NFKBIA	hsa-miR-3935	1
NFXL1	hsa-miR-3935	1
NFYB	hsa-miR-3935	1
NFYC	hsa-miR-3935	1
NHLH1	hsa-miR-3935	1
NID2	hsa-miR-3935	1
NIPA1	hsa-miR-3935	1
NIPAL3	hsa-miR-3935	1
NIPBL	hsa-miR-3935	1
NKTR	hsa-miR-3935	1
NKX3-1	hsa-miR-3935	1
NKX6-2	hsa-miR-3935	1
NLGN1	hsa-miR-3935	1
NLGN4X	hsa-miR-3935	1
NMNAT2	hsa-miR-3935	1
NOD2	hsa-miR-3935	1
NOL4	hsa-miR-3935	1
NOTCH1	hsa-miR-3935	1
NOVA1	hsa-miR-3935	1
NPAT	hsa-miR-3935	1
NPEPPS	hsa-miR-3935	1
NPNT	hsa-miR-3935	1
NPY2R	hsa-miR-3935	1
NR1D1	hsa-miR-3935	1
NR1H2	hsa-miR-3935	1
NR3C2	hsa-miR-3935	1
NR4A1	hsa-miR-3935	1
NR5A2	hsa-miR-3935	1
NRAS	hsa-miR-3935	1
NRF1	hsa-miR-3935	1
NRK	hsa-miR-3935	1
NRN1L	hsa-miR-3935	1
NRXN3	hsa-miR-3935	1
NTM	hsa-miR-3935	1
NTN1	hsa-miR-3935	1
NTNG1	hsa-miR-3935	1
NTRK1	hsa-miR-3935	1
NUAK1	hsa-miR-3935	1
NUDT21	hsa-miR-3935	1
NUP160	hsa-miR-3935	1
NUP188	hsa-miR-3935	1
NUS1	hsa-miR-3935	1
OAF	hsa-miR-3935	1
ODZ1	hsa-miR-3935	1
OGDH	hsa-miR-3935	1
OLFML2A	hsa-miR-3935	1
OPA1	hsa-miR-3935	1
OPCML	hsa-miR-3935	1
ORC3	hsa-miR-3935	1
ORC4	hsa-miR-3935	1
OSBPL1A	hsa-miR-3935	1
OSBPL3	hsa-miR-3935	1
OTOGL	hsa-miR-3935	1
OTUD7B	hsa-miR-3935	1
P2RY13	hsa-miR-3935	1
PAK2	hsa-miR-3935	1
PAN3	hsa-miR-3935	1
PAPD5	hsa-miR-3935	1
PAPD7	hsa-miR-3935	1
PAPOLG	hsa-miR-3935	1
PAPPA	hsa-miR-3935	1
PAQR3	hsa-miR-3935	1
PARM1	hsa-miR-3935	1
PARP8	hsa-miR-3935	1
PATL1	hsa-miR-3935	1
PAX9	hsa-miR-3935	1
PBRM1	hsa-miR-3935	1
PCDH10	hsa-miR-3935	1
PCDH17	hsa-miR-3935	1
PCDH18	hsa-miR-3935	1
PCDH19	hsa-miR-3935	1
PCDH20	hsa-miR-3935	1
PCDH7	hsa-miR-3935	1
PCDH8	hsa-miR-3935	1
PCDH9	hsa-miR-3935	1
PCGF3	hsa-miR-3935	1
PCK1	hsa-miR-3935	1
PCM1	hsa-miR-3935	1
PCMTD1	hsa-miR-3935	1
PCNX	hsa-miR-3935	1
PCOLCE2	hsa-miR-3935	1
PCSK1	hsa-miR-3935	1
PCSK2	hsa-miR-3935	1
PCSK9	hsa-miR-3935	1
PDCD6IP	hsa-miR-3935	1
PDGFD	hsa-miR-3935	1
PDHA1	hsa-miR-3935	1
PDK4	hsa-miR-3935	1
PDLIM5	hsa-miR-3935	1
PDPK1	hsa-miR-3935	1
PDS5B	hsa-miR-3935	1
PDXP	hsa-miR-3935	1
PDZD2	hsa-miR-3935	1
PELI2	hsa-miR-3935	1
PEX19	hsa-miR-3935	1
PGAM1	hsa-miR-3935	1
PGAP1	hsa-miR-3935	1
PGK1	hsa-miR-3935	1
PGM2L1	hsa-miR-3935	1
PHACTR1	hsa-miR-3935	1
PHC3	hsa-miR-3935	1
PHF17	hsa-miR-3935	1
PHF20	hsa-miR-3935	1
PHLPP2	hsa-miR-3935	1
PHTF2	hsa-miR-3935	1
PI15	hsa-miR-3935	1
PIGP	hsa-miR-3935	1
PIK3C2A	hsa-miR-3935	1
PIK3CD	hsa-miR-3935	1
PIK3CG	hsa-miR-3935	1
PIK3R1	hsa-miR-3935	1
PIK3R3	hsa-miR-3935	1
PIKFYVE	hsa-miR-3935	1
PIN1	hsa-miR-3935	1
PJA2	hsa-miR-3935	1
PKHD1	hsa-miR-3935	1
PKHD1L1	hsa-miR-3935	1
PKIA	hsa-miR-3935	1
PKN2	hsa-miR-3935	1
PKP4	hsa-miR-3935	1
PLCB4	hsa-miR-3935	1
PLCXD3	hsa-miR-3935	1
PLEKHH1	hsa-miR-3935	1
PLK4	hsa-miR-3935	1
PLS1	hsa-miR-3935	1
PLS3	hsa-miR-3935	1
PLXNA3	hsa-miR-3935	1
PLXNB3	hsa-miR-3935	1
PM20D2	hsa-miR-3935	1
PNPLA2	hsa-miR-3935	1
PNPLA4	hsa-miR-3935	1
POC1B	hsa-miR-3935	1
POGZ	hsa-miR-3935	1
POLK	hsa-miR-3935	1
POLR3D	hsa-miR-3935	1
POMGNT1	hsa-miR-3935	1
POU4F1	hsa-miR-3935	1
POU4F2	hsa-miR-3935	1
PPAP2B	hsa-miR-3935	1
PPARA	hsa-miR-3935	1
PPARG	hsa-miR-3935	1
PPFIBP1	hsa-miR-3935	1
PPM1F	hsa-miR-3935	1
PPP1R16B	hsa-miR-3935	1
PPP1R3B	hsa-miR-3935	1
PPP1R9A	hsa-miR-3935	1
PPP2R3A	hsa-miR-3935	1
PPP3CA	hsa-miR-3935	1
PPP3CC	hsa-miR-3935	1
PPP4R4	hsa-miR-3935	1
PRDM12	hsa-miR-3935	1
PRDM16	hsa-miR-3935	1
PRDM2	hsa-miR-3935	1
PRICKLE1	hsa-miR-3935	1
PRICKLE2	hsa-miR-3935	1
PRKAA2	hsa-miR-3935	1
PRKAR1A	hsa-miR-3935	1
PRKCI	hsa-miR-3935	1
PRKD3	hsa-miR-3935	1
PRKX	hsa-miR-3935	1
PRLR	hsa-miR-3935	1
PRMT1	hsa-miR-3935	1
PRMT3	hsa-miR-3935	1
PRPF39	hsa-miR-3935	1
PRPF40B	hsa-miR-3935	1
PRPF4B	hsa-miR-3935	1
PRPSAP2	hsa-miR-3935	1
PRR5L	hsa-miR-3935	1
PRRC1	hsa-miR-3935	1
PRRC2C	hsa-miR-3935	1
PRRG1	hsa-miR-3935	1
PRSS35	hsa-miR-3935	1
PRUNE	hsa-miR-3935	1
PSD2	hsa-miR-3935	1
PSD3	hsa-miR-3935	1
PSKH1	hsa-miR-3935	1
PSME4	hsa-miR-3935	1
PTBP2	hsa-miR-3935	1
PTER	hsa-miR-3935	1
PTGER4	hsa-miR-3935	1
PTP4A1	hsa-miR-3935	1
PTPLA	hsa-miR-3935	1
PTPN13	hsa-miR-3935	1
PTPN22	hsa-miR-3935	1
PTPRC	hsa-miR-3935	1
PTPRD	hsa-miR-3935	1
PTPRG	hsa-miR-3935	1
PTPRJ	hsa-miR-3935	1
PTPRK	hsa-miR-3935	1
PTPRM	hsa-miR-3935	1
PTPRR	hsa-miR-3935	1
PTPRT	hsa-miR-3935	1
PUM2	hsa-miR-3935	1
PURB	hsa-miR-3935	1
PXDN	hsa-miR-3935	1
QTRTD1	hsa-miR-3935	1
RAB22A	hsa-miR-3935	1
RAB23	hsa-miR-3935	1
RAB27B	hsa-miR-3935	1
RAB31	hsa-miR-3935	1
RAB35	hsa-miR-3935	1
RAB3GAP1	hsa-miR-3935	1
RAB3IP	hsa-miR-3935	1
RAB40B	hsa-miR-3935	1
RAB40C	hsa-miR-3935	1
RAB5B	hsa-miR-3935	1
RAB6A	hsa-miR-3935	1
RAB6B	hsa-miR-3935	1
RAB6C	hsa-miR-3935	1
RAD17	hsa-miR-3935	1
RAG1	hsa-miR-3935	1
RALGAPA1	hsa-miR-3935	1
RALGAPB	hsa-miR-3935	1
RANBP10	hsa-miR-3935	1
RANBP17	hsa-miR-3935	1
RANBP2	hsa-miR-3935	1
RANBP6	hsa-miR-3935	1
RANBP9	hsa-miR-3935	1
RAP2A	hsa-miR-3935	1
RAP2B	hsa-miR-3935	1
RAPGEF4	hsa-miR-3935	1
RAPGEF5	hsa-miR-3935	1
RAPH1	hsa-miR-3935	1
RASA1	hsa-miR-3935	1
RB1	hsa-miR-3935	1
RBAK	hsa-miR-3935	1
RBL2	hsa-miR-3935	1
RBM11	hsa-miR-3935	1
RBM12	hsa-miR-3935	1
RBM17	hsa-miR-3935	1
RBM18	hsa-miR-3935	1
RBM33	hsa-miR-3935	1
RC3H1	hsa-miR-3935	1
RCOR1	hsa-miR-3935	1
RDH8	hsa-miR-3935	1
RDX	hsa-miR-3935	1
RECK	hsa-miR-3935	1
RELN	hsa-miR-3935	1
REPS1	hsa-miR-3935	1
REPS2	hsa-miR-3935	1
RERE	hsa-miR-3935	1
RET	hsa-miR-3935	1
RFX4	hsa-miR-3935	1
RFX6	hsa-miR-3935	1
RFX7	hsa-miR-3935	1
RGPD5	hsa-miR-3935	1
RGS3	hsa-miR-3935	1
RGS7	hsa-miR-3935	1
RHOT1	hsa-miR-3935	1
RICTOR	hsa-miR-3935	1
RIF1	hsa-miR-3935	1
RIMBP2	hsa-miR-3935	1
RIMKLA	hsa-miR-3935	1
RIMS1	hsa-miR-3935	1
RIOK1	hsa-miR-3935	1
RLF	hsa-miR-3935	1
RLIM	hsa-miR-3935	1
RND1	hsa-miR-3935	1
RND3	hsa-miR-3935	1
RNF111	hsa-miR-3935	1
RNF123	hsa-miR-3935	1
RNF138	hsa-miR-3935	1
RNF145	hsa-miR-3935	1
RNF165	hsa-miR-3935	1
RNF20	hsa-miR-3935	1
RNF38	hsa-miR-3935	1
RNF6	hsa-miR-3935	1
RNF8	hsa-miR-3935	1
RNGTT	hsa-miR-3935	1
RPGR	hsa-miR-3935	1
RPGRIP1L	hsa-miR-3935	1
RPS6KA6	hsa-miR-3935	1
RRM2B	hsa-miR-3935	1
RRP9	hsa-miR-3935	1
RSBN1	hsa-miR-3935	1
RTN1	hsa-miR-3935	1
RUNDC3A	hsa-miR-3935	1
RUNDC3B	hsa-miR-3935	1
RUNX1	hsa-miR-3935	1
RYBP	hsa-miR-3935	1
S100A7A	hsa-miR-3935	1
S100PBP	hsa-miR-3935	1
SAR1A	hsa-miR-3935	1
SASH1	hsa-miR-3935	1
SATB1	hsa-miR-3935	1
SATB2	hsa-miR-3935	1
SBK1	hsa-miR-3935	1
SCARF1	hsa-miR-3935	1
SCML2	hsa-miR-3935	1
SCN1A	hsa-miR-3935	1
SCN2A	hsa-miR-3935	1
SCN3A	hsa-miR-3935	1
SCN8A	hsa-miR-3935	1
SCN9A	hsa-miR-3935	1
SCP2	hsa-miR-3935	1
SCYL2	hsa-miR-3935	1
SDCCAG8	hsa-miR-3935	1
SEC24B	hsa-miR-3935	1
SEC62	hsa-miR-3935	1
SECISBP2	hsa-miR-3935	1
SECISBP2L	hsa-miR-3935	1
SEMA3A	hsa-miR-3935	1
SEMA3D	hsa-miR-3935	1
SEMA3F	hsa-miR-3935	1
SEMA4C	hsa-miR-3935	1
SEMA6A	hsa-miR-3935	1
SENP2	hsa-miR-3935	1
SENP5	hsa-miR-3935	1
SENP6	hsa-miR-3935	1
SENP7	hsa-miR-3935	1
SEPHS1	hsa-miR-3935	1
SERINC1	hsa-miR-3935	1
SERTAD2	hsa-miR-3935	1
SET	hsa-miR-3935	1
SETD7	hsa-miR-3935	1
SGCD	hsa-miR-3935	1
SGCZ	hsa-miR-3935	1
SGIP1	hsa-miR-3935	1
SGK1	hsa-miR-3935	1
SGPP1	hsa-miR-3935	1
SH2D1A	hsa-miR-3935	1
SH3BP4	hsa-miR-3935	1
SH3D19	hsa-miR-3935	1
SH3GLB1	hsa-miR-3935	1
SH3RF1	hsa-miR-3935	1
SHROOM3	hsa-miR-3935	1
SIAH2	hsa-miR-3935	1
SIK1	hsa-miR-3935	1
SIN3B	hsa-miR-3935	1
SIPA1L2	hsa-miR-3935	1
SKI	hsa-miR-3935	1
SLC10A2	hsa-miR-3935	1
SLC10A7	hsa-miR-3935	1
SLC12A2	hsa-miR-3935	1
SLC12A5	hsa-miR-3935	1
SLC13A1	hsa-miR-3935	1
SLC16A12	hsa-miR-3935	1
SLC16A14	hsa-miR-3935	1
SLC18A2	hsa-miR-3935	1
SLC19A2	hsa-miR-3935	1
SLC1A2	hsa-miR-3935	1
SLC24A3	hsa-miR-3935	1
SLC25A25	hsa-miR-3935	1
SLC25A43	hsa-miR-3935	1
SLC25A46	hsa-miR-3935	1
SLC26A7	hsa-miR-3935	1
SLC2A10	hsa-miR-3935	1
SLC2A12	hsa-miR-3935	1
SLC2A13	hsa-miR-3935	1
SLC30A4	hsa-miR-3935	1
SLC30A5	hsa-miR-3935	1
SLC30A6	hsa-miR-3935	1
SLC30A8	hsa-miR-3935	1
SLC35D3	hsa-miR-3935	1
SLC35F1	hsa-miR-3935	1
SLC36A1	hsa-miR-3935	1
SLC37A3	hsa-miR-3935	1
SLC38A1	hsa-miR-3935	1
SLC38A2	hsa-miR-3935	1
SLC39A10	hsa-miR-3935	1
SLC39A8	hsa-miR-3935	1
SLC4A1AP	hsa-miR-3935	1
SLC4A4	hsa-miR-3935	1
SLC4A7	hsa-miR-3935	1
SLC5A7	hsa-miR-3935	1
SLC5A8	hsa-miR-3935	1
SLC6A1	hsa-miR-3935	1
SLC6A14	hsa-miR-3935	1
SLC7A6	hsa-miR-3935	1
SLC8A1	hsa-miR-3935	1
SLC8A3	hsa-miR-3935	1
SLC9A2	hsa-miR-3935	1
SLCO5A1	hsa-miR-3935	1
SLITRK1	hsa-miR-3935	1
SLITRK2	hsa-miR-3935	1
SLITRK6	hsa-miR-3935	1
SLK	hsa-miR-3935	1
SLMAP	hsa-miR-3935	1
SLU7	hsa-miR-3935	1
SMAD2	hsa-miR-3935	1
SMAD3	hsa-miR-3935	1
SMARCA4	hsa-miR-3935	1
SMARCA5	hsa-miR-3935	1
SMC6	hsa-miR-3935	1
SMCR7L	hsa-miR-3935	1
SMG1	hsa-miR-3935	1
SMNDC1	hsa-miR-3935	1
SMURF2	hsa-miR-3935	1
SNAP23	hsa-miR-3935	1
SNIP1	hsa-miR-3935	1
SNX17	hsa-miR-3935	1
SNX4	hsa-miR-3935	1
SNX9	hsa-miR-3935	1
SOCS3	hsa-miR-3935	1
SOCS4	hsa-miR-3935	1
SORBS1	hsa-miR-3935	1
SORBS2	hsa-miR-3935	1
SOX11	hsa-miR-3935	1
SOX6	hsa-miR-3935	1
SOX9	hsa-miR-3935	1
SP3	hsa-miR-3935	1
SP5	hsa-miR-3935	1
SP6	hsa-miR-3935	1
SPAG7	hsa-miR-3935	1
SPAG9	hsa-miR-3935	1
SPATS2L	hsa-miR-3935	1
SPEF2	hsa-miR-3935	1
SPEG	hsa-miR-3935	1
SPHKAP	hsa-miR-3935	1
SPIN3	hsa-miR-3935	1
SPINT1	hsa-miR-3935	1
SPO11	hsa-miR-3935	1
SPRY3	hsa-miR-3935	1
SPTY2D1	hsa-miR-3935	1
SRC	hsa-miR-3935	1
SREK1	hsa-miR-3935	1
SRF	hsa-miR-3935	1
SRGAP3	hsa-miR-3935	1
SRPK2	hsa-miR-3935	1
SRRM4	hsa-miR-3935	1
SRSF10	hsa-miR-3935	1
SS18L1	hsa-miR-3935	1
SSR1	hsa-miR-3935	1
SSR3	hsa-miR-3935	1
SSX2IP	hsa-miR-3935	1
ST6GALNAC5	hsa-miR-3935	1
ST8SIA2	hsa-miR-3935	1
ST8SIA4	hsa-miR-3935	1
STAG1	hsa-miR-3935	1
STAG2	hsa-miR-3935	1
STAT5B	hsa-miR-3935	1
STIM1	hsa-miR-3935	1
STK24	hsa-miR-3935	1
STK39	hsa-miR-3935	1
STRADB	hsa-miR-3935	1
STX12	hsa-miR-3935	1
STX16	hsa-miR-3935	1
SUCLA2	hsa-miR-3935	1
SUPT16H	hsa-miR-3935	1
SUPT6H	hsa-miR-3935	1
SUV39H2	hsa-miR-3935	1
SUZ12	hsa-miR-3935	1
SV2B	hsa-miR-3935	1
SWAP70	hsa-miR-3935	1
SYDE1	hsa-miR-3935	1
SYNM	hsa-miR-3935	1
SYPL2	hsa-miR-3935	1
SYT14	hsa-miR-3935	1
SYT4	hsa-miR-3935	1
SYVN1	hsa-miR-3935	1
[truncated: 263 more rows]

## Sheet: miRNAs-pathways
Term Name	miRNA	COUNT
PI3K-Akt signaling pathway	hsa-miR-183/hsa-miR-193b	2
mTOR signaling pathway	hsa-miR-183/hsa-miR-3935	2
Regulation of actin cytoskeleton	hsa-miR-183/hsa-miR-3935	2
Axon guidance	hsa-miR-183/hsa-miR-3935	2
TGF-beta signaling pathway	hsa-miR-183/hsa-miR-3935	2
MAPK signaling pathway	hsa-miR-193b/hsa-miR-3935	2
GnRH signaling pathway	hsa-miR-193b/hsa-miR-3935	2
Renal cell carcinoma	hsa-miR-193b/hsa-miR-3935	2
Pathways in cancer	hsa-miR-193b/hsa-miR-3935	2
Endometrial cancer	hsa-miR-193b/hsa-miR-3935	2
Glioma	hsa-miR-193b/hsa-miR-3935	2
Chronic myeloid leukemia	hsa-miR-193b/hsa-miR-3935	2
Small cell lung cancer	hsa-miR-193b/hsa-miR-3935	2
Insulin signaling pathway	hsa-miR-193b/hsa-miR-3935	2
Gap junction	hsa-miR-193b/hsa-miR-3935	2
Prostate cancer	hsa-miR-193b/hsa-miR-3935	2
Endocytosis	hsa-miR-3935	1
Melanoma	hsa-miR-3935	1
Pancreatic cancer	hsa-miR-3935	1
Long-term potentiation	hsa-miR-3935	1
Adherens junction	hsa-miR-3935	1
Neurotrophin signaling pathway	hsa-miR-3935	1
Colorectal cancer	hsa-miR-3935	1
Wnt signaling pathway	hsa-miR-3935	1
Focal adhesion	hsa-miR-3935	1
ErbB signaling pathway	hsa-miR-3935	1
Aldosterone-regulated sodium reabsorption	hsa-miR-3935	1
Oocyte meiosis	hsa-miR-3935	1
Non-small cell lung cancer	hsa-miR-3935	1
Progesterone-mediated oocyte maturation	hsa-miR-3935	1
Adipocytokine signaling pathway	hsa-miR-3935	1
Apoptosis	hsa-miR-3935	1
Phosphatidylinositol signaling system	hsa-miR-3935	1
Cell cycle	hsa-miR-3935	1
Dilated cardiomyopathy	hsa-miR-3935	1
Ubiquitin mediated proteolysis	hsa-miR-3935	1
Dopaminergic synapse	hsa-miR-183	1
Hippo signaling pathway	hsa-miR-183	1
Morphine addiction	hsa-miR-183	1
Dorso-ventral axis formation	hsa-miR-193b	1
Proteoglycans in cancer	hsa-miR-193b	1
Transcriptional misregulation in cancer	hsa-miR-193b	1
Acute myeloid leukemia	hsa-miR-193b	1
Hepatitis B	hsa-miR-193b	1
HTLV-I infection	hsa-miR-193b	1
